# Supplementary material for: Commercial Mannoproteins Improve the Mouthfeel and Colour of Wines Obtained by Excessive Tannin Extraction
Source: Molecules. 2021 Jul 7;26(14):4133. doi: 10.3390/molecules26144133 (PMC8303419; doi:10.3390/molecules26144133)
Supplement: Supplementary file 1 [file molecules-26-04133-s001.zip]

Archive with 1 entries (1 files):
- molecules-1254257-supplementary.pdf
